# Supplementary material for: Visible Light Trapping against Charge Recombination in FeOx–TiO2 Photonic Crystal Photocatalysts
Source: Materials (Basel). 2021 Nov 23;14(23):7117. doi: 10.3390/ma14237117 (PMC8658129; doi:10.3390/ma14237117)
Supplement: Supplementary file 1 [file materials-14-07117-s001.zip]

Archive with 1 entries (1 files):
- materials-1452691-Supplementary materials rev (1).pdf
